# Supplementary material for: Genome-Wide Comprehensive Analysis of the Nitrogen Metabolism Toolbox Reveals Its Evolution and Abiotic Stress Responsiveness in Rice (Oryza sativa L.)
Source: Int J Mol Sci. 2022 Dec 24;24(1):288. doi: 10.3390/ijms24010288 (PMC9820731; doi:10.3390/ijms24010288)
Supplement: Supplementary file 1 [file ijms-24-00288-s001.zip]

Archive with 2 entries (2 files):
- Figure S1.pdf
- Supple.Tables.xlsx
