# Supplementary material for: Genome-Wide Comprehensive Analysis of the Nitrogen Metabolism Toolbox Reveals Its Evolution and Abiotic Stress Responsiveness in Rice (Oryza sativa L.)
Source: Int J Mol Sci. 2022 Dec 24;24(1):288. doi: 10.3390/ijms24010288 (PMC9820731; doi:10.3390/ijms24010288)
Supplement: Supplementary file 1 [file ijms-24-00288-s001.zip › Supple.Tables.xlsx]

## Sheet: S1
Table S1. The overview of the candidate genes related to nitrogen metabolism in 8 representative species
Species	Monocot/Dicot	C3/C4	Number of candidate genes								Download site
			NR	NIR	GS	GOGAT	GDH	AMT	NRT1	NRT2
Arabidopsis thaliana	Dicot	C4	2	1	6	3	4	6	51	7	http://ftp.ebi.ac.uk/ensemblgenomes/pub/release-53/plants/fasta/arabidopsis_thaliana/pep/
Brassica napus	Dicot	C3	6	4	19	8	15	21	115	26	http://cbi.hzau.edu.cn/cgi-bin/rape/download_ext
Glycine max	Dicot	C3	4	2	10	6	9	15	91	6	http://ftp.ebi.ac.uk/ensemblgenomes/pub/release-53/plants/fasta/glycine_max/pep/
Oryza sativa	Monocot	C3	3	2	4	3	4	10	74	4	http://ftp.ebi.ac.uk/ensemblgenomes/pub/release-53/plants/fasta/oryza_sativa/pep/
Sorghum bicolor	Monocot	C4	3	1	4	3	3	7	50	5	http://ftp.ebi.ac.uk/ensemblgenomes/pub/release-53/plants/fasta/sorghum_bicolor/pep/
Triticum aestivum	Monocot	C3	9	3	11	6	9	21	219	46	http://ftp.ebi.ac.uk/ensemblgenomes/pub/release-53/plants/fasta/triticum_aestivum/pep/
Zea mays	Monocot	C4	1	3	6	4	3	8	59	5	http://ftp.ebi.ac.uk/ensemblgenomes/pub/release-53/plants/fasta/zea_mays/pep/
Amborella trichopoda	Amborellas	-	1	2	4	2	3	9	57	2	http://ftp.ebi.ac.uk/ensemblgenomes/pub/release-55/plants/fasta/amborella_trichopoda/pep/

## Sheet: S2
Table S2. The prediction of transription factors binding sites (TFBSs) of genes related to nitrogen metabolism
Family	NR		GDH				GOGAT			GS		AMT			NRT1
	OsNIA1	OsNIA2	OsGDH1	OsGDH2	OsGDH3	OsGDH4	OsGLT1	OsGLT2	OsGLU	OsGS1;1	OsGS1;3	OsAMT1-1	OsAMT2-1	OsAMT3-2	OsNRT1.1	OsNRT1.7	OsNRT1.10	OsNRT1.11	OsNRT1.18	OsNRT1.19	OsNRT1.21	OsNRT1.22	OsNRT1.23	OsNRT1.24	OsNRT1.26	OsNRT1.27	OsNRT1.28	OsNRT1.29	OsNRT1.31	OsNRT1.36	OsNRT1.37	OsNRT1.39	OsNRT1.40	OsNRT1.41	OsNRT1.42	OsNRT1.44	OsNRT1.45	OsNRT1.48	OsNRT1.49	OsNRT1.52	OsNRT1.54	OsNRT1.60	OsNRT1.61	OsNRT1.63	OsNRT1.64	OsNRT1.65	OsNRT1.66	OsNRT1.67	OsNRT1.68
ERF	0	0	0	0	0	0	10	0	14	0	0	0	0	0	22	0	18	0	1	0	1	0	0	0	19	2	7	0	0	1	20	5	0	0	3	1	0	0	0	0	0	0	0	14	0	0	1	0	3
Dof	0	0	0	3	0	0	0	0	1	0	1	0	1	1	0	1	0	3	3	1	0	0	3	0	3	1	0	0	0	2	0	3	0	3	3	3	2	3	0	4	0	0	1	3	0	2	0	0	2
BBR-BPC	0	0	0	2	0	1	2	0	0	1	2	1	0	1	0	0	0	2	0	0	0	0	0	0	2	0	2	2	0	0	0	1	0	0	0	1	0	0	0	2	0	0	1	1	0	0	1	0	2
LBD	0	0	0	0	0	0	1	1	0	0	0	0	0	0	3	0	3	0	0	0	3	0	0	0	3	0	1	0	0	0	3	0	0	0	0	0	0	0	0	0	0	0	0	0	0	0	0	0	0
C2H2	0	0	0	0	0	0	0	0	0	0	0	0	0	0	1	0	0	0	0	0	0	0	0	0	1	0	1	0	4	0	2	1	0	0	1	1	0	0	0	1	0	1	0	0	0	0	0	0	0
WRKY	0	0	0	0	0	0	0	0	0	0	0	0	0	0	0	0	0	0	0	0	0	0	0	0	0	0	0	0	0	0	0	0	0	0	0	0	0	0	0	0	0	0	0	0	0	0	14	0	0
TALE	0	0	0	0	0	0	1	0	1	0	0	0	0	0	0	0	0	0	0	0	0	0	0	0	1	1	1	0	0	1	1	1	0	0	0	0	0	0	0	1	0	0	0	1	0	0	0	0	1
MYB	0	0	0	2	0	0	0	0	0	0	0	0	2	0	0	2	0	0	0	0	0	0	0	0	0	0	0	0	0	0	0	0	0	0	0	0	0	0	0	0	1	0	0	0	1	0	0	0	0
bZIP	3	1	0	0	0	0	0	0	0	0	0	0	0	0	0	0	0	3	0	0	0	0	0	0	0	0	0	0	0	0	0	0	0	0	0	1	0	0	0	0	0	0	0	0	0	0	0	0	0
TCP	0	0	0	0	0	0	1	1	0	0	0	0	0	0	0	0	0	0	0	0	0	0	0	0	0	1	0	0	0	0	0	0	0	0	0	0	0	0	0	0	0	0	0	0	0	0	0	0	0
MIKC_MADS	0	0	1	0	0	0	0	1	0	0	0	0	0	0	0	0	0	2	0	0	0	0	0	1	0	0	0	0	0	0	0	0	0	0	0	0	0	0	0	0	0	1	0	0	0	0	0	0	0
CPP	0	1	0	0	1	0	0	0	0	0	0	0	0	0	0	0	0	0	0	0	0	0	0	0	0	0	0	0	0	0	1	0	0	0	0	0	0	0	0	0	0	0	0	0	0	0	0	0	0
NAC	0	0	0	0	0	0	0	0	0	1	0	0	0	0	0	0	0	0	0	0	0	0	0	0	0	0	0	0	0	0	0	0	0	0	0	0	0	0	0	0	0	0	0	0	0	0	0	0	0
ARF	0	0	0	0	1	0	0	0	1	1	0	0	0	0	0	0	0	0	0	0	0	0	0	0	0	0	0	0	0	0	0	0	0	0	0	0	0	0	0	0	0	0	0	0	0	0	0	0	0
Trihelix	0	0	0	0	0	0	0	0	0	0	0	0	0	1	0	0	0	0	0	0	0	0	0	0	0	0	1	0	0	0	0	0	0	0	1	0	0	0	0	0	0	0	0	0	0	0	0	0	0
AP2	0	0	0	0	0	0	0	0	0	0	0	0	0	0	0	0	0	0	0	0	0	0	0	0	0	0	0	0	0	0	0	0	0	0	0	0	0	0	0	0	0	0	0	0	0	0	0	2	0
B3	0	0	0	0	0	0	0	0	0	1	0	0	0	0	0	0	0	0	0	0	0	0	1	0	0	0	0	0	0	0	0	0	0	0	0	0	0	0	0	0	0	0	0	0	0	0	0	0	0
BES1	0	0	0	0	0	0	0	0	0	0	0	0	0	0	0	0	0	0	2	0	0	0	0	0	0	0	0	0	0	0	0	0	0	0	0	0	0	0	0	0	0	0	0	0	0	0	0	0	0
C3H	0	0	0	1	0	0	0	0	0	0	0	0	0	0	0	0	0	0	0	0	0	0	0	0	0	0	0	0	0	0	0	0	0	0	0	0	0	0	0	0	0	0	0	0	0	0	0	0	0
EIL	0	0	0	0	0	2	0	0	0	0	0	0	0	0	0	0	0	0	0	0	0	0	0	0	0	0	0	0	0	0	0	0	0	0	0	0	0	0	0	0	0	0	0	0	0	0	0	0	0
GATA	0	0	0	0	0	0	0	1	0	0	0	0	0	0	0	0	0	0	0	0	0	0	0	0	0	0	0	0	0	0	0	0	0	0	0	0	0	0	1	0	0	0	0	0	0	0	0	0	0
HD-ZIP	0	0	0	0	0	0	0	0	1	0	0	0	0	0	0	0	0	0	0	1	0	0	0	0	0	0	0	0	0	0	0	0	0	0	0	0	0	0	0	0	0	0	0	0	0	0	0	0	0
MYB_related	0	0	0	0	0	0	0	0	0	0	0	0	0	0	0	1	0	0	0	0	0	0	0	0	0	0	0	0	0	0	0	0	0	0	0	0	0	0	0	0	0	1	0	0	0	0	0	0	0
SBP	0	0	0	0	0	0	0	0	0	0	0	0	0	0	0	0	0	0	0	0	0	0	0	0	0	0	0	0	0	0	0	0	0	0	0	0	0	0	0	0	0	0	0	1	0	0	1	0	0
G2-like	0	0	0	0	0	0	1	0	0	0	0	0	0	0	0	0	0	0	0	0	0	0	0	0	0	0	0	0	0	0	0	0	0	0	0	0	0	0	0	0	0	0	0	0	0	0	0	0	0
RAV	0	0	0	0	0	0	0	0	0	0	0	0	0	0	0	0	0	0	0	0	0	0	0	0	0	0	0	0	0	0	0	0	0	0	0	0	0	1	0	0	0	0	0	0	0	0	0	0	0
WOX	0	0	0	0	0	0	0	0	0	0	0	0	0	0	0	0	0	0	0	0	0	0	0	0	0	0	0	0	0	0	0	0	0	0	0	0	0	0	0	0	0	0	0	0	0	0	0	0	1
FAR1	0	0	0	0	0	0	0	0	0	0	0	0	0	0	0	0	0	0	0	0	0	1	0	0	0	0	0	0	0	0	0	0	0	0	0	0	0	0	0	0	0	0	0	0	0	0	0	0	0
HSF	0	0	0	0	0	0	0	0	0	0	0	0	0	0	0	0	0	0	0	0	0	0	0	0	0	0	0	0	0	0	0	0	1	0	0	0	0	0	0	0	0	0	0	0	0	0	0	0	0
bHLH	0	0	0	0	0	0	0	0	0	1	0	0	0	0	0	0	0	0	0	0	0	0	0	0	0	0	0	0	0	0	0	0	0	0	0	0	0	0	0	0	0	0	0	0	0	0	0	0	0
[truncated: 5 more columns]

## Sheet: S3
Table S3. The primers of qRT-PCR in the study
Gene name	Forward primer (5’-3’)	Reverse primer (5’-3’)
ubiquitin	ACCACTTCGACCGCCACTACT	ACGCCTAAGCCTGCTGGTT
OsGS2	AGAACTTGGACGATGAATCGG	CATTTTATTTCGAGGGAAGG
OsGLU	GCATACTTGTGAAGCACCGAAGTG	CTGCAAATAGCAACCTAGCGTCAG
OsGDH2	ATGGGCTGCACGAATCATCC	GCACCACCCTCATTTCTGTG
OsAMT1;1	TTTTGCTGGGCTTCTCTTGT	ACCATTCCACCACACCCTTA
